# Supplementary material for: Vacancy and Strain Effects on the Stability and Electronic Properties of 2D-Mg Intercalated GaN
Source: Materials (Basel). 2025 Oct 16;18(20):4755. doi: 10.3390/ma18204755 (PMC12565984; doi:10.3390/ma18204755)
Supplement: Supplementary file 1 [file materials-18-04755-s001.zip]

Archive with 1 entries (1 files):
- materials-3910152-supplementary.pdf
